# Supplementary material for: Network Analysis of Dysregulated Immune Response to COVID-19 mRNA Vaccination in Hemodialysis Patients
Source: Vaccines (Basel). 2024 Oct 7;12(10):1146. doi: 10.3390/vaccines12101146 (PMC11511558; doi:10.3390/vaccines12101146)
Supplement: Supplementary file 1 [file vaccines-12-01146-s001.zip]

Archive with 1 entries (1 files):
- vaccines-3162151-supplementary.pdf
